# Supplementary material for: Osimertinib activates a TGF-β2–dependent secretory program that drives lung adenocarcinoma progression
Source: J Clin Invest. 2025 Dec 9;136(3):e198418. doi: 10.1172/JCI198418 (PMC12867136; doi:10.1172/JCI198418)
Supplement: Supporting data values [file jci-136-198418-s010.xlsx]

## Sheet: Fig. 1A
Osi Conc.	DN			OR
0.0001	98.1941	96.2889	105.517	103.138	99.422	97.4401
0.001	91.0127	97.6564	93.9153	87.3676	123.225	135.073
0.1	100.559	103.526	83.2079	128.364	113.927	122.009
1	90.8192	87.5941	111.911	120.008	94.1938	113.809
10	44.612	53.0661	63.1871	96.8827	99.9794	77.0025
100	37.4678	42.8855	49.613	89.5128	101.651	79.9752
1000	27.5253	39.492	44.5525	71.8002	79.5417	75.4542
10000	15.9639	13.9037	21.2376	12.5237	17.4573	17.9633

## Sheet: Fig. 1B
Osi Conc.	DN			OR
1e-05	117.575	75.1621	107.263	93.9652	105.873	100.162
0.001	99.8066	90.1354	89.4907	115.952	114.024	99.3735
0.01	94.842	90.1999	95.1644	113.783	112.434	108.771
0.1	88.588	92.0696	91.9407	128.53	114.072	102.41
10	47.1466	53.3722	52.0104	107.817	104.901	108.424
100	42.4773	40.7263	42.4773	106.237	110.004	105.63
1000	41.31	41.6991	42.8664	99.676	102.228	101.499
10000	14.4617	14.8508	14.4617	9.27501	9.1535	8.91049

## Sheet: Fig. 1D
DN	OR
10	4
4	2
7	1
6	1
1	2
3	2
4	0

## Sheet: Fig. 1E
DN	OR
18	7
29	11
33	8
49	12
34	10
18	3
20	6

## Sheet: Fig. 1G
Osi Conc.	shCtrl			shRab6A#1			shRab6A#2
0.0001	100.331	99.3375	100.331	93.1148	80.6389	76.26	85.0168	112.177	102.806
1	100.58	99.089	98.5921	75.8469	74.7728	67.5021	109.147	108.81	114.534
10	99.8758	97.5155	108.489	75.4338	88.1575	78.8213	75.982	75.1964	53.5915
100	95.735	101.284	117.847	69.2371	75.599	86.5051	77.0707	69.9585	67.734
1000	95.4037	89.9793	95.2381	77.3341	81.5478	87.1661	60.9024	62.1167	65.4534
10000	13.706	10.6832	10.8074	7.60755	8.6304	9.97797	6.11672	6.17284	6.39731

## Sheet: Fig. 1H
shCtrl	shRAB6A#1	shRAB6A#2
1730	159	102
1428	143	140
1554	57	127
804	147	46
768	99	35
1092	99	61
530	76	28
757	139	140
1240	141	127

## Sheet: Fig. 1I
shCtrl			shRAB6A#1			shRAB6A#2
0.785	0.862	0.914	0.564	0.582	0.589	0.479	0.435	0.543

## Sheet: Fig. 1J
shCtrl	shRab6A#1	shRab6A#2
80	5.71429	0.013333
62.5	1.17647	0.01
44.4444	1.81818	0.06
75	3.2	0.014286
88.0952	1.66667	0.019048
75.5556	1	0.007407
67.3077	1.73913	0.022727
78.5714	1.381	0.0125

## Sheet: Fig. 1K
	DN-Ctrl			DN+BFA			OR-Ctrl			OR-BFA
Day 1	0.311	0.308	0.311	0.276	0.286	0.293	0.319	0.317	0.332	0.232	0.231	0.223
Day 2	1.151	1.07	1.179	0.791	0.807	0.785	1.102	1.067	1.096	0.575	0.575	0.583
Day 3	3.678	3.678	3.73	3.741	3.777	3.707	3.797	3.798	3.735	3.085	3.194	3.08

## Sheet: Fig. 1L
Ctrl	BFA
150	95
155	75
175	72
150	90
100	110
120	65
142	68
135	65
151	85
122	75

[truncated: 80 more sheets: Fig. 2B, Fig. 2C, Fig. 2E, Fig. 2F, Fig. 3A, Fig. 3C, Fig. 3D, Fig. 3E, Fig. 3G, Fig. 3H, Fig.4A, Fig. 4E, Fig. 4F, Fig. 4G, Fig. 5B, Fig. 5C, Fig. 5D, Fig. 5E, Fig. 5G, Fig. 5H …]
